# Supplementary material for: Data on the recovery of glycinergic neurons after spinal cord injury in lampreys
Source: Data Brief. 2020 Jan 3;28:105092. doi: 10.1016/j.dib.2019.105092 (PMC6957871; doi:10.1016/j.dib.2019.105092)
Supplement: Multimedia component 1 [file mmc1.xml]

<?xml version="1.0" encoding="utf-8" standalone="no"?>
<data>
  <datasets>
    <author>blanferlopez@gmail.com</author>
    <type>0</type>
    <dataset>
      <value>6</value>
      <reason>Other (please explain)</reason>
      <comments>I have submitted my raw data as a supplementary data file along with my manuscript</comments>
    </dataset>
  </datasets>
</data>
