# Supplementary material for: Data on the recovery of glycinergic neurons after spinal cord injury in lampreys
Source: Data Brief. 2020 Jan 3;28:105092. doi: 10.1016/j.dib.2019.105092 (PMC6957871; doi:10.1016/j.dib.2019.105092)
Supplement: Multimedia component 2 [file mmc2.xlsx]

## Sheet: Hoja1
CSFc CELL POPULATION (ROSTRAL SPINAL CORD)						CSFc CELL POPULATION (CAUDAL SPINAL CORD)
CONTROL	1 HPL	2 WPL	4 WPL	10 WPL		CONTROL	1 HPL	2 WPL	4 WPL	10 WPL
32.186	7.407	25.556	69.881	46.667		32.186	0	7.407	69.167	78.571
29.521	29.371	78.519	79.412	54.762		29.521	6.667	40.741	32.169	66.667
50.278	0	33.333	36.244	25.455		50.278	0	54.815	64.991	62.424
70.674	0	71.429	33.437	59.933		70.674	0	48.438	52.143	76.97
28.862	14.815	68.687	77.198	0		28.862	0	46.817	43.056	25.455
25	0					25	0
67.173	0					67.173	0
34.848	0					34.848	0
30.769	0					30.769	0
DORSOMEDIAL POPULATION (ROSTRAL SPINAL CORD)						DORSOMEDIAL POPULATION (CAUDAL SPINAL CORD)
CONTROL	1 HPL	2 WPL	4 WPL	10 WPL		CONTROL	1 HPL	2 WPL	4 WPL	10 WPL
32.186	0	7.407	69.167	78.571		65.466	0	35.556	102.619	69.048
29.521	6.667	40.741	32.169	66.667		46.657	22.051	94.444	71.958	66.667
50.278	0	54.815	64.991	62.424		35.951	0	69.63	42.575	63.03
70.674	0	48.438	52.143	76.97		74.383	0	115.664	98.452	103.636
28.862	0	46.817	43.056	25.455		48.142	18.788	57.898	108.333	76.364
25	0					95.238	0
67.173	0					43.119	0
34.848	0					56.515	0
30.769	0					41.311	0
LATERAL POPULATION (ROSTRAL SPINAL CORD)						LATERAL POPULATION (CAUDAL SPINAL CORD)
CONTROL	1 HPL	2 WPL	4 WPL	10 WPL		CONTROL	1 HPL	2 WPL	4 WPL	10 WPL
58.856	0	81.111	73.81	26.667		58.856	0	21.481	54.286	28.968
35.988	22.222	42.222	93.277	80.952		35.988	0	55.556	46.455	44.444
35.052	45.688	44.048	52.033	44.242		35.052	18.788	34.815	56.955	30.303
59.31	13.333	149.206	55.728	39.057		59.31	8.333	58.695	59.702	64.242
46.537	0	68.687	61.264	50		46.537	19.048	40.483	112.5	48.081
110.714	0					110.714	0
38.674	0					38.674	0
71.515	0					71.515	0
33.048	0					33.048	0
